# Supplementary material for: Minimally Invasive Anatomical Segmentectomy versus Lobectomy in Stage IA Non-Small Cell Lung Cancer: A Systematic Review and Meta-Analysis
Source: Cancers (Basel). 2022 Dec 14;14(24):6157. doi: 10.3390/cancers14246157 (PMC9777177; doi:10.3390/cancers14246157)
Supplement: Supplementary file 1 [file cancers-14-06157-s001.zip]

Archive with 1 entries (1 files):
- cancers-2070471-supplementary.pdf
